# Supplementary material for: Evaluation of Genistein as a Mitochondrial Modulator and Its Effects on Sperm Quality
Source: Int J Mol Sci. 2023 Sep 19;24(18):14260. doi: 10.3390/ijms241814260 (PMC10531583; doi:10.3390/ijms241814260)
Supplement: Supplementary file 1 [file ijms-24-14260-s001.zip]

Archive with 1 entries (1 files):
- ijms-2588462-supplementary.pdf
